# Supplementary material for: Data on genetic polymorphism of flax (Linum usitatissimum L.) pathogenic fungi of Fusarium, Colletotrichum, Aureobasidium, Septoria, and Melampsora genera
Source: Data Brief. 2020 May 15;31:105710. doi: 10.1016/j.dib.2020.105710 (PMC7256288; doi:10.1016/j.dib.2020.105710)
Supplement: Supplementary file 2 [file mmc2.xml]

<?xml version="1.0" encoding="utf-8" standalone="no"?>
<data>
  <datasets>
    <author>mnv-4529264@yandex.ru</author>
    <type>1</type>
    <dataset>
      <name>Data on genetic polymorphism of flax (Linum usitatissimum L.) pathogenic fungi of Fusarium, Colletotrichum, Aureobasidium, Septoria, and Melampsora genera</name>
      <caption />
      <description>Using Illumina MiSeq with a 300+300 bp kit, we determined the DNA sequences that are frequently used for phylogenetic studies in fungi – ITS and tub2, tef1, RPB1, RPB2, and MCM7 genes – for 203 flax fungal pathogens of Fusarium oxysporum, F. avenaceum, F. solani, F. sporotrichiella, F. moniliforme, F. culmorum, F. semitectum, F. gibbosum, Colletotrichum lini, Aureobasidium pullulans, Septoria linicola, and Melampsora lini species. On average, about 2350 reads per sample were obtained.</description>
      <filetype>
        <name />
      </filetype>
      <filesize />
      <source>0</source>
      <sourcename>Original Data</sourcename>
      <access>
        <type>1</type>
        <name>Data available in data repository</name>
        <reponame>Sequence Read Archive (SRA)</reponame>
        <PersistentId />
        <deeplinkurl>https://www.ncbi.nlm.nih.gov/sra/PRJNA596387</deeplinkurl>
      </access>
    </dataset>
  </datasets>
</data>
